# Supplementary material for: Prevalence and Molecular Characterization of Porcine Parvovirus 2 in Southwest China During 2020–2023
Source: Vet Sci. 2025 Jan 30;12(2):99. doi: 10.3390/vetsci12020099 (PMC11861861; doi:10.3390/vetsci12020099)
Supplement: Supplementary file 1 [file vetsci-12-00099-s001.zip]

Archive with 3 entries (3 files):
- Figure S1 Homology analysis of ORF1.png
- Figure S2 Homology analysis of ORF2.png
- Supplementary Table S1.pdf
